# Supplementary material for: NAD-Driven Sirtuin Activation by Cordyceps sinensis Extract: Exploring the Adaptogenic Potential to Promote Skin Longevity
Source: Int J Mol Sci. 2024 Apr 12;25(8):4282. doi: 10.3390/ijms25084282 (PMC11049886; doi:10.3390/ijms25084282)
Supplement: Supplementary file 1 [file ijms-25-04282-s001.zip]

Archive with 1 entries (1 files):
- ijms-2914420-supplementary 1.pdf
